# Supplementary material for: New correlations between ocular parameters and disease severity in Spanish patients with Gaucher’s disease Type I
Source: PLoS One. 2021 Dec 6;16(12):e0260241. doi: 10.1371/journal.pone.0260241 (PMC8648113; doi:10.1371/journal.pone.0260241)
Supplement: S1 File — (XLSX) [file pone.0260241.s001.xlsx]

## Sheet: Recuperado_Hoja1
PatientID	Gender	TIPO	edad	Eye	AV	RefractoEsfera	RefractoCilindro	GRADOS_CILIND	Equivalenteesferico	K1	GRADOS_K1	K2	GRADOS_K2	CD	CV	HEX	LA	GROSROR_CRISTALINO	ACD	PAQUI	R_Center	R_In_T	R_In_S	R_In_N	R_In_I	R_Out_T	R_Out_S	R_Out_N	R_Out_I	C_Center	C_In_T	C_In_S	C_In_N	C_In_I	C_Out_T	C_Out_S	C_Out_N	C_Out_I	edad_diag	genotipo	GAUSS_I	GD_DS3	SF36	TTO_actual	Años_tto	Inicio_tto	dosis_actual	QT	CCL18
17923	female	case	58	R	1	2,75	-0.75	70	2	43	67	43.75	157	2345	24	77	22.6	4.24	2.87	500	230	286	305	301	302	245	261	279	248	213	195	271	286	231	211	307	290	230	37	N370S/N370S	2	0.8	138.8	Miglustat	9	2007	300mg/d	568	138
17923	female	case	58	L	1	1,75	-1.25	100	1	43.5	143	44.5	53	2347	25	67	22.63	4.28	2.79	522	227	287	307	299	301	244	260	278	249	206	186	250	229	167	184	264	212	199	37	N370S/N370S	2	0.8	138.8	Miglustat	9	2007	300mg/d	568	138
240814	male	case	53	R	1	0	-0.5	87	-0.75	41.21	16	41.8	106	2662	31	69	25.23	4.36	3.65	511	283	310	313	321	319	261	263	286	259	227	215	243	189	191	164	189	114	161	33	N370S/N370S	1	0.4	119.4	Imiglucerasa	18	1998	15UI/kg/15d	42	77
240814	male	case	53	L	1	-0,25	-1.75	92	1.25	41.44	0	43.2	0	2616	30	63	25.18	4.37	3.61	522	277	303	306	317	315	256	260	284	256	236	208	253	198	185	168	224	127	158	33	N370S/N370S	1	0.4	119.4	Imiglucerasa	18	1998	15UI/kg/15d	42	77
57019	female	case	64	R	1	-0,5	-0.75	95	-1,25	42.49	120	43.1	30	2238	30	73	24.78	4.27	2.9	534	222	279	299	303	292	233	256	279	235	74	140	142	34	43	120	165	44	42	19	N370S/N370S	5	2	124.4	Miglustat	9	2007	300mg/d	1154	162
57019	female	case	64	L	1	1	-0.5	120	0,5	42.88	150	43.31	60	2293	33	72	24.28	4.35	2.87	542	226	265	267	290	281	215	258	269	228	154	182	195	82	74	183	227	73	46	19	N370S/N370S	5	2	124.4	Miglustat	9	2007	300mg/d	1154	162
160286	male	case	64	R	0.8	-1	-1.75	120	-1.75	42.4	119	43.1	29	2590	35	65	29.41	4.4	3.43	526	137	243	224	144	129	223	233	156	146	96	40	79	120	73	41	260	102	76	51	N370S/De155pb	7	2.4	67.1	Imiglucerasa	12	2004	60UI/kg/30d	261	104
160286	male	case	64	L	0,95	-2.25	-2,75	75	-3.5	42.75	82	43.11	172	2565	33	66	29.42	4.37	3.46	520	256	216	262	262	216	183	246	244	173	79	32	60	42	36	32	60	42	36	51	N370S/De155pb	7	2.4	67.1	Imiglucerasa	12	2004	60UI/kg/30d	261	104
289834	female	case	41	R	1	0,25	-0.5	180	0	40.09	0	41.44	90	2345	33	71	26.46	3.93	4.21	479	271	298	319	318	309	260	277	304	271	143	224	259	150	179	293	302	133	216	16	N370S/del2pbEx10	0	0	120.6	Imiglucerasa	23	1993	15UI/kg/15d	44	22
289834	female	case	41	L	1	0	-0.25	180	0	39.79	0	41.27	90	2456	35	70	26.26	3.94	4.24	487	265	231	306	298	311	242	282	297	264	234	262	240	208	234	278	264	164	220	16	N370S/del2pbEx10	0	0	120.6	Imiglucerasa	23	1993	15UI/kg/15d	44	22
3	female	case	52	R	1	+0,50	0	0	+0,25	43.29	171	44.05	81	2573	31	62	23.97	4.4	2.88	510	277	302	311	321	310	255	267	288	264	242	239	261	218	159	237	294	181	214	31	N370S/N370S	4	0.8	130.4	Imiglucerasa	18	1998	15UI/kg/15d	33	41
331609	female	case	52	L	1	-1,75	-1.12	50	-2,25	45.9	27	47.76	117	2459	28	65	23.03	4.4	2.91	519	284	301	310	322	310	250	264	293	264	276	289	298	254	231	252	312	219	186	31	N370S/N370S	4	0.8	130.4	Imiglucerasa	18	1998	15UI/kg/15d	33	41
112	female	case	52	R	1	-1,75	-2.17	150	-3,25	45.92	193	48.82	73	2565	29	70	23.29	4.36	2.95	485	275	275	262	293	312	261	266	284	275	257	249	301	266	237	268	369	263	239	31	N370S/N370S	4	2.4	124.8	Imiglucerasa	18	1988	15UI/kg/15d	56	49
112	female	case	52	L	0,9	-3.5	-3	160	-5	45.82	171	48.31	81	2565	29	61	29.89	4.38	3	491	262	246	258	266	259	215	219	251	228	234	217	360	230	27	206	204	231	224	31	N370S/N370S	4	2.4	124.8	Imiglucerasa	18	1988	15UI/kg/15d	56	49
113	male	case	13	R	1	-0,25	0		-0,25	40.08	1	41.46	91	3118	27	59	24.52	3.47	3.67	524	240	304	311	312	311	258	264	285	252	171	218	199	141	174	242	219	117	196	1	N370S/R120W	2	0.6	130.4	Velaglucerasa	4	2012	60UI/kg/15d	153	83
113	male	case	13	L	1	0	0		0	39.79	0	41.27	90	2899	27	72	24.31	3.54	3.61	528	237	304	311	309	309	257	268	281	255	195	239	216	152	186	265	245	123	205	1	N370S/R120W	2	0.6	130.4	Velaglucerasa	4	2012	60UI/kg/15d	153	83
114	male	case	16	R	1	0,25	-0.5	180	0	40.09	0	41.44	90	3022	24	64	24.52	3.47	3.5	524	239	300	311	307	293	260	275	280	250	255	269	257	210	248	299	268	158	256	3	N370S/120W	2	0.4	138.4	Velaglucerasa	5	2011	40UI/kg/15d	82	53
114	male	case	16	L	1	0	-0.25	180	0	39.79	0	41.27	90	2947	30	62	24.33	3.54	3.6	528	236	295	309	306	298	253	267	284	255	252	300	263	199	241	315	278	162	246	3	N370S/120W	2	0.4	138.4	Velaglucerasa	5	2011	40UI/kg/15d	82	53
675959	MALE	CONTROL	37	R	1	+0,50	0	0	+0,25	43.29	171	44.05	81	2333	23	73	23.25	4.09	3.18	517	221.04	287.32	305.38	297.14	294.48	261.43	271.54	293.58	261.95	405.87	395.51	399.37	363.48	373.99	375.33	373.97	283.25	348.59
675959	MALE	CONTROL	37	L	1	+0,75	-0.5	6	+0,50	43.27	17	44.13	107	2392	25	76	23.31	4.11	3.1	516	217.49	287.44	297.21	290.02	298.05	262.90	278.01	294.29	254.87	407.33	374.98	410.92	370.92	356.19	363.00	389.02	293.66	328.75
913919	FEMALE	CONTROL	30	R	1	+0,25	-0.25	92	+0,125	43.59	158	44.02	68	2674	32	61	23.24	3.86	3.48	545	226.85	283.60	295.53	302.02	302.54	250.19	266.19	289.88	262.95	364.93	355.87	328.29	348.80	340.66	305.12	303.18	268.44	354.53
913919	FEMALE	CONTROL	30	L	1	+0,50	0	0	+0,50	44.05	9	44.76	99	2803	35	64	23.18	3.85	3.53	559	229.21	285.57	301.16	304.17	302.98	250.59	272.64	290.13	265.29	328.31	313.38	350.22	326.89	337.08	272.01	329.57	261.68	314.85
97803	FEMALE	CONTROL	35	R	1	-1	0	0	-1	44.95	5	45.29	95	2483	37	65	24.76	3.54	4.12	571	224.61	294.30	314.46	306.10	306.54	262.12	275.01	284.91	259.66	254.59	282.06	268.06	214.75	264.74	314.71	265.49	158.40	250.56
97803	FEMALE	CONTROL	35	L	1	-2,25	-0.25	66	-2,125	44.9	2	4.57	92	2750	33	73	24.11	3.58	4.04	563	225.76	296.12	314.10	307.90	306.72	261.31	278.40	281.49	257.29	296.12	345.19	282.61	228.63	311.74	358.22	253.73	171.60	283.34
474640	male	CONTROL	45	R	1	+0,75	0	0	+0,75	42.27	179	42.8	89	2883	35	62	23.07	4.64	2.82	566	231.41	303.56	318.38	311.28	314.84	271.19	280.00	292.22	268.42	340.08	314.63	244.48	313.50	378.03	305.33	250.32	239.64	286.40
474640	male	CONTROL	45	L	1	+0,50	0	0	+0,50	42.25	151	42.84	61	2792	34	62	22.98	4.63	2.8	570	236.39	310.49	323.34	317.82	319.08	269.90	286.90	302.46	275.58	312.58	269.41	265.92	300.19	301.51	314.09	292.55	250.80	301.26
232138	male	CONTROL	42	R	1	-1,25	0	0	-1,25	42.19	0	43.59	90	2832	23	66	24.41	3.8	3.41	554	258.61	299.76	308.73	306.62	308.62	258.72	257.81	274.46	267.97	245.23	265.70	257.17	227.87	259.70	260.18	257.35	189.81	273.10
232138	male	CONTROL	42	L	1	-1,25	-0.5	4	-1,125	42.16	177	43.4	87	2543	26	68	24.46	3.84	3.43	537	259.49	304.78	310.90	313.47	314.34	265.91	268.42	283.72	259.44	274.94	289.21	260.67	232.17	279.14	264.14	257.94	190.91	275.08
864817	FEMALE	CONTROL	29	R	1	-0,50	0	0	-0,50	42.94	168	44.08	78	3237	32	57	23.66	3.9	3.45	551	236.89	306.71	316.87	310.52	317.50	271.06	291.49	306.55	278.69	276.69	306.38	298.60	236.18	265.61	313.95	311.18	175.28	268.25
864817	FEMALE	CONTROL	29	L	1	-0,50	-0.5	25	-0,75	43.53	21	44.51	111	3224	27	60	23.5	3.9	3.5	532	242.82	306.56	316.55	312.17	317.20	271.21	292.83	305.12	274.35	304.40	353.59	297.36	251.67	313.35	339.32	283.08	183.45	282.04
0	FEMALE	CONTROL	30	R	1	+5	-2.75	133	+5,35	41.11	150	43.79	60	3353	22	71	21.9	3.84	3.47	528	248.89	308.16	321.18	319.96	317.90	272.72	281.76	297.79	269.29	323.99	278.70	300.93	315.27	295.74	242.63	323.92	228.45	273.65
0	FEMALE	CONTROL	30	L	1	+3	-0.75	64	+2,75	42.16	35	43.04	125	3440	23	71	22.21	3.84	3.5	527	250.39	309.42	324.07	325.38	321.74	268.83	288.30	302.41	262.26	330.00	290.06	323.62	290.51	319.26	250.41	318.34	226.42	273.23
627778	FEMALE	CONTROL	55	R	1	+0,50	-0.5	54	+0,25	42.85	86	43.18	176	2272	32	73	21.77	4.42	3.76	531	198.92	285.69	297.21	289.50	294.13	262.95	279.77	285.00	258.31	238.34	237.45	218.64	200.50	217.64	246.84	205.88	131.95	227.94
627778	FEMALE	CONTROL	55	L	1	+0,50	0	0	+0,50	43.04	125	43.27	35	2325	35	64	23.98	4.46	3.73	541	192.09	282.70	300.77	288.49	292.71	258.06	285.65	288.12	251.73	238.87	252.55	228.21	204.28	232.57	253.44	226.31	139.55	228.04
905923	FEMALE	CONTROL	27	R	1	-2	0	0	-2	42.19	0	42.59	90	2836	25	72	25.16	3.45	3.96	578	208.45	274.63	301.49	303.88	292.46	249.41	266.09	282.42	246.03	257.88	267.60	227.23	222.38	266.16	258.03	186.26	161.85	281.43
905923	FEMALE	CONTROL	27	L	1	-1,50	-0.5	162	-1,75	42.02	167	43.11	77	2795	28	73	25.11	3.47	3.97	568	220.81	264.03	299.43	272.37	287.58	255.61	270.69	300.52	244.75	300.52	297.52	289.52	281.88	324.39	306.62	299.09	262.94	350.53
283084	FEMALE	CONTROL	55	R	1	+2,25	-0.75	114	+1,75	43.74	0	43.74	90	2638	35	67	22.45	4.57	2.99	585	125.69	157.37	268.93	212.09	194.05	187.90	256.88	265.01	209.22	236.32	253.87	138.37	200.10	264.46	250.50	141.62	178.90	214.50
283084	FEMALE	CONTROL	55	L	1	+1,25	-0.75	12	+1	43.2	0	44.17	90	2477	27	68	22.54	4.67	2.87	576	257.38	262.12	286.68	262.10	241.03	244.18	85.85	225.03	163.31	291.45	295.47	319.03	303.02	304.39	277.51	260.62	277.11	181.67
675959	MALE	CONTROL	40	R	1	+0,50	0	0	+0,50	43.29	171	44.05	81	2333	23	73	23.25	4.09	3.18	517	154.53	219.42	298.57	237.24	311.65	233.48	263.78	281.81	266.78	278.16	267.62	297.91	301.71	337.15	229.64	208.66	234.82	291.08
675959	MALE	CONTROL	40	L	1	+0,75	-0.5	6	+0,50	43.27	17	44.13	107	2392	25	76	23.31	4.11	3.1	516	106.53	211.78	312.98	276.39	310.32	230.62	271.48	289.51	230.35	295.92	256.96	328.53	303.46	272.34	216.54	338.76	251.11	225.05
199164	Female	CONTROL	18	R	1.0	+5	-2.75	133	+5,35	41.11	150	43.79	60	3353	22	71	21.9	3.84	3.47	559	205.18	290.80	303.70	294.23	302.22	256.59	273.80	286.82	263.05	308.97	294.64	275.57	267.00	282.82	268.08	218.28	175.89	271.54
199164	Female	CONTROL	18	L	1.0	+3	-0.75	64	+2,75	42.16	35	43.04	125	3440	23	71	22.21	3.84	3.5	571	206.57	290.19	303.27	297.45	303.06	256.50	274.11	292.42	266.08	312.39	298.78	312.83	288.92	280.63	275.39	287.42	203.95	273.92
19916	Female	CONTROL	18	R	1.0	+0,50	-0.5	54	+0,25	42.85	86	43.18	176	2272	32	73	21.77	4.42	3.76	563	264.31	295.62	308.35	318.65	315.05	256.01	271.56	292.37	270.74	459.26	452.15	414.30	433.24	444.94	435.13	343.73	342.39	442.99
19916	Female	CONTROL	18	L	1.0	+0,50	0	0	+0,50	43.04	125	43.27	35	2325	35	64	23.98	4.46	3.73	566	267.68	297.38	311.24	318.96	314.00	257.02	277.16	293.34	269.25	401.92	384.85	387.16	373.21	422.10	385.64	435.86	315.65	416.91
199166	Female	CONTROL	20	R	1.0	-2	0	0	-2	42.19	0	42.59	90	2836	25	72	25.16	3.45	3.96	570	263.11	321.24	343.00	339.25	337.35	279.13	296.00	314.52	283.88	210.45	238.62	237.56	198.02	205.74	289.64	293.65	181.29	237.83
199166	Female	CONTROL	20	L	1.0	-1,50	-0.5	162	-1,75	42.02	167	43.11	77	2795	28	73	25.11	3.47	3.97	554	257.76	319.59	343.52	338.58	334.73	275.89	294.40	318.28	286.93	346.76	342.27	324.56	292.11	306.75	317.32	350.20	228.88	296.11
199166	Female	CONTROL	20	R	1.0	+2,25	-0.5	114	+1,75	43.74	0	43.74	90	2638	35	67	22.45	4.57	2.99	537	261.16	320.45	342.40	338.64	338.36	279.73	290.10	314.51	286.46	296.25	326.88	311.45	273.24	329.51	311.67	319.30	200.69	296.80
281016	Female	CONTROL	39	L	1.0	+1,25	-0.57	12	+1	43.2	0	44.17	90	2477	27	68	22.54	4.67	2.87	551	233.95	307.73	319.31	313.39	316.98	269.06	278.05	302.73	272.87	156.77	177.56	170.72	147.59	165.47	200.50	206.73	118.51	168.97
281016	Female	CONTROL	39	R	1.0	+0,50	0	0	+0,50	43.29	171	44.05	81	2333	23	73	23.25	4.09	3.18	532	231.21	305.17	324.56	315.44	318.07	262.77	288.11	309.61	274.53	275.27	254.33	248.80	267.23	273.83	240.50	267.29	217.33	266.81
288162	Female	CONTROL	57	L	0.8	+0,75	-0.5	6	+0,50	43.27	17	44.13	107	2392	25	76	23.31	4.11	3.1	528	259.86	311.30	314.68	313.82	319.18	261.82	265.51	279.89	262.15	254.65	260.61	258.24	269.80	319.86	297.50	290.17	207.78	316.64
288162	Female	CONTROL	57	R	0.8	+0,75	-0.5	6	+0,50	43.27	17	44.13	107	2392	25	76	23.31	4.11	3.1	571	257.44	312.08	314.42	317.92	318.06	260.08	267.27	280.26	264.89	300.50	349.73	338.14	293.12	314.03	352.35	339.62	267.82	307.48
1991611	Female	CONTROL	13	L	1	-2	-2.75	75	-3.35	42.75	82	43.11	172	2565	33	66	29.42	4.37	3.46	563	213.31	290.61	316.20	308.20	309.99	273.61	297.65	311.76	288.38	299.05	327.21	334.70	274.74	303.59	343.50	274.62	223.46	292.11
1991611	Female	CONTROL	13	R	1	-1,75	-1.12	50	-2,25	45.9	27	47.76	117	2459	28	65	23.03	4.4	4.21	566	211.36	291.30	314.42	310.98	310.95	268.14	292.73	307.97	281.88	313.63	361.11	385.72	279.62	294.18	354.66	343.74	214.78	251.91
1991612	Male	CONTROL	12	L	1.0	0	-0.75	80	-0,5	43.29	80	44.05	121	2456	35	70	26.26	3.94	4.24	570	253.99	315.18	328.45	323.62	325.63	282.39	289.66	302.93	279.71	357.87	355.13	351.41	295.78	328.12	372.85	333.52	231.55	302.84
1991612	Male	CONTROL	12	R	1.0	-1,25	-0.75	140	-1,62	45.45	160	47.06	70	2573	31	62	23.97	4.4	2.88	554	255.07	301.00	298.74	317.93	324.95	272.05	286.80	300.20	279.22	293.21	262.32	237.41	241.40	292.60	291.56	301.08	209.97	284.84
1991613	Female	CONTROL	7	L	1.0	-1,75	-1	50	-2,25	45.9	27	47.76	117	2459	28	65	23.03	4.4	2.91	531	203.47	291.26	313.94	305.68	306.84	281.79	294.38	319.99	292.34	294.35	291.66	308.42	266.19	287.78	269.35	281.28	218.76	262.81
1991613	Female	CONTROL	7	R	1.0	-2	0	0	-2	42.19	0	42.59	90	2836	25	72	25.16	3.45	3.96	541	202.63	292.70	317.11	301.57	308.50	277.89	303.41	320.04	287.73	301.31	304.51	288.88	269.52	292.02	274.33	280.40	205.45	265.50
1991615	Male	CONTROL	49	L	1.0	-1,50	-0.5	162	-1,75	42.02	167	43.11	77	2795	28	73	25.11	3.47	3.97	578	227.38	295.48	313.51	305.22	309.08	271.20	282.34	298.65	275.55	292.23	321.42	290.75	306.72	319.01	282.67	280.96	252.58	308.73
1991615	Male	CONTROL	49	R	1.0	+2,25	-0.75	114	+1,75	43.74	0	43.74	90	2638	35	67	22.45	4.57	2.99	568	228.98	295.05	312.12	303.00	300.20	266.14	287.14	295.25	271.98	286.57	295.73	279.34	274.20	291.19	268.15	293.70	222.96	286.90
1991610	Male	CONTROL	11	L	1.0	+1,25	-0.75	12	+1	43.2	0	44.17	90	2477	27	68	22.54	4.67	2.87	585	237.86	314.23	333.71	333.92	328.21	280.50	287.27	312.24	282.68	223.72	262.48	236.58	163.92	234.00	263.46	247.99	111.91	232.19
1991610	Male	CONTROL	11	R	1.0	+0,50	0	0	+0,50	43.29	171	44.05	81	2333	23	73	23.25	4.09	3.18	576	237.30	310.18	324.30	331.00	328.32	274.63	275.60	309.65	286.26	215.50	239.64	223.92	150.04	209.88	233.69	238.51	95.83	219.57
199169	Female	CONTROL	8	L	1.0	2,75	-0.75	70	2,50	43	67	43.25	157	2345	24	77	22.6	4.24	2.87	517	208.59	293.32	307.41	302.59	312.94	265.75	277.13	296.01	276.94	213.29	226.23	236.59	184.76	205.43	217.51	239.45	127.25	195.66
199169	Female	CONTROL	8	R	1.0	1,75	-0.35	100	1,75	43.5	143	43.75	53	2347	25	67	22.63	4.28	2.79	576	206.12	291.33	308.43	302.56	306.00	262.10	279.96	300.23	272.25	198.39	224.06	261.92	187.74	184.19	229.20	218.69	124.39	202.41
1991616	Male	CONTROL	43	L	1.0	0	-0.5	87	-0,25	41.21	16	41.58	106	2662	31	69	25.23	4.36	3.65	568	244.88	302.79	316.70	321.23	316.42	257.08	264.48	283.63	265.34	214.33	187.07	267.07	233.51	179.94	182.94	286.87	184.79	170.37
1991616	Male	CONTROL	43	R	1.0	-0,25	-0.75	92	0,25	41.44	0	41.44	0	2616	30	63	25.18	4.37	3.61	517	245.76	301.58	314.85	322.36	316.54	252.67	263.96	283.16	261.07	268.48	244.36	298.80	254.09	226.47	223.81	287.03	193.57	194.36
1991614	Male	CONTROL	38	L	1.0	-0,5	-1.75	95	-1,25	42.49	120	43.1	30	2238	30	73	24.78	4.27	2.9	568	210.05	289.07	311.73	302.91	307.19	261.09	272.93	293.88	269.47	394.33	378.03	391.23	354.98	377.57	316.66	374.54	279.85	346.40
1991614	Male	CONTROL	38	R	1.0	1	-0.5	120	0,5	42.88	150	43.31	60	2293	33	72	24.28	4.35	2.87	541	215.69	289.68	314.10	308.25	307.33	257.81	273.49	297.71	267.38	379.32	376.76	363.98	343.95	366.05	334.66	345.31	267.41	331.39
73134531	Female	CONTROL	23	L	1.0	-1.25	-1.75	120	-2	42.4	119	43.1	29	2590	35	65	29.41	4.4	3.43	578	252.57	316.90	334.35	337.57	330.71	276.45	291.16	313.82	282.07	399.22	395.94	417.28	345.73	375.24	400.32	385.00	268.01	349.72
73134531	Female	CONTROL	23	R	1.0	-2.5	-2.75	75	-3.75	42.75	82	43.11	172	2565	33	66	29.42	4.37	3.46	568	255.80	317.58	339.20	346.16	332.09	274.61	293.70	317.57	285.00	382.90	390.25	320.59	365.16	436.56	388.34	392.43	300.80	434.86
310161	Female	CONTROL	36	L	1.0	+0,50	0	0	+0,25	43.29	171	44.05	81	2333	23	73	23.25	4.09	4.21	585	217.22	278.13	290.44	296.35	289.83	234.11	252.64	267.67	248.74	428.84	385.80	348.22	375.19	387.61	316.04	291.21	251.90	285.80
310161	Female	CONTROL	36	R	1.0	+0,75	-0.5	6	+0,50	43.27	17	44.13	107	2392	25	76	23.31	4.11	4.24	532	228.70	284.56	292.97	295.42	288.11	234.68	252.11	265.16	245.87	426.77	425.66	338.13	361.28	407.59	367.07	335.02	260.81	308.23
310162	Female	CONTROL	36	L	1.0	+0,25	-0.25	92	+0,125	43.59	158	44.02	68	2674	32	61	23.24	3.86	2.88	585	236.33	302.37	316.32	310.42	316.45	270.09	275.90	290.47	272.81	376.18	350.48	349.86	308.02	309.83	305.99	297.26	196.33	238.19
310162	Female	CONTROL	36	R	1.0	-1,75	-1.12	50	-2,25	45.9	27	47.76	117	2459	28	65	23.03	4.4	2.91	541	234.66	299.58	313.37	312.53	317.73	266.83	283.79	293.52	272.74	279.43	283.64	268.99	250.84	256.64	247.03	243.22	172.36	194.19
1112	Female	CONTROL	25	L	1.0	-1,75	-2.75	150	-3,25	45.92	193	48.82	73	2565	29	70	23.29	4.36	2.95	578	230.77	297.86	313.83	312.06	304.81	255.01	282.48	291.40	268.57	253.66	256.60	268.40	240.15	217.62	273.12	268.70	175.66	209.58
1112	Female	CONTROL	25	R	0.9	-2	-3	160	-4.5	45.82	171	48.31	81	2565	29	61	29.89	4.38	3	568	229.01	292.28	316.38	310.20	296.55	243.81	287.67	285.69	253.78	242.81	233.04	269.52	231.03	227.22	247.89	261.91	166.05	216.45
310164	Female	CONTROL	31	L	1.0	-0,25	0	0	-0,25	40.08	1	41.46	91	3118	27	59	24.52	3.47	3.67	585	214.31	294.94	305.66	306.33	304.30	258.01	271.73	285.41	263.49	437.91	405.83	408.36	431.12	410.03	358.04	393.18	374.65	427.05
310164	Female	CONTROL	31	R	1.0	0	0	0	0	39.79	0	41.27	90	2899	27	72	24.31	3.54	3.61	500	217.55	292.46	307.10	304.93	305.98	255.11	268.28	287.76	259.00	304.68	302.98	348.80	339.87	329.90	290.46	366.46	322.80	295.54
310165	Male	CONTROL	25	L	0.9	0,25	-0.5	180	0	40.09	0	41.44	90	3022	24	64	24.52	3.47	3.5	522	244.57	314.33	328.58	325.35	327.24	271.62	283.54	305.69	278.77	394.49	389.16	419.21	370.41	427.26	379.40	428.56	305.55	401.40
310165	Male	CONTROL	25	R	0.9	0	-0.25	180	0	39.79	0	41.27	90	2947	30	62	24.33	3.54	3.6	511	245.31	311.92	328.49	323.77	323.62	268.69	285.37	299.20	270.28	416.99	409.86	409.53	411.75	413.24	376.69	388.64	359.92	363.62
311161	Female	CONTROL	40	L	1.0	+0,50	0	0	+0,25	43.29	171	44.05	81	2333	23	73	23.25	4.09	3.18	522	228.99	275.69	290.27	296.20	292.02	247.05	264.41	272.21	250.10	235.58	221.89	243.56	220.52	239.93	195.85	228.38	165.87	200.88
311161	Female	CONTROL	40	R	1.0	+0,75	-0.5	6	+0,50	43.27	17	44.13	107	2392	25	76	23.31	4.11	3.1	500	227.12	277.70	292.74	294.82	290.14	244.67	264.51	274.09	247.90	282.40	264.95	246.76	266.49	327.76	229.62	215.41	209.23	266.71
311162	Male	CONTROL	31	L	1	-0,25	0.75	92	0,25	41.44	0	41.44	0	2674	32	61	23.24	3.86	3.48	542	230.03	302.53	315.03	310.85	311.96	265.38	279.78	289.02	270.68	401.73	400.02	387.84	345.23	360.00	358.33	405.80	346.20	410.59
311162	Male	CONTROL	31	R	1	-0,5	-1.75	95	-1,25	42.49	120	43.1	30	2803	35	64	23.18	3.85	3.53	526	239.47	301.43	316.00	319.73	317.08	258.45	271.08	299.37	274.54	386.92	362.21	352.06	385.69	380.89	352.79	391.60	324.67	365.02
311163	Female	CONTROL	29	L	1	1	0.5	120	0,5	42.88	150	43.31	60	2483	37	65	24.76	3.54	4.12	520	229.69	309.21	323.44	322.72	319.60	267.22	285.77	298.02	275.81	338.65	303.43	316.12	319.39	259.41	312.77	346.37	353.23	393.25
97803	Female	CONTROL	34	R	1	-2	-1.75	120	-2.75	42.4	119	43.1	29	2750	33	73	24.11	3.58	4.04	501	272.36	312.81	330.08	333.77	329.59	266.70	297.46	320.54	293.71	375.80	330.22	339.07	340.47	331.93	270.34	311.12	263.48	300.27
186060	Female	CONTROL	41	L	1.0	-1,25	-0.5	4	-1,125	42.16	177	43.4	172	2883	35	62	23.07	4.64	2.82	487	236.11	290.70	300.51	299.40	295.45	256.22	271.03	280.25	257.68	301.02	283.82	312.26	310.97	302.47	275.56	323.03	278.65	302.54
186060	Female	CONTROL	41	R	1	0,25	-0.5	180	0	40.09	0	41.44	90	2792	34	62	22.98	4.63	2.8	510	240.10	300.80	312.77	313.62	312.82	260.61	277.33	291.56	268.76	328.54	318.80	386.73	328.03	269.21	301.21	351.81	284.58	248.37
1234567	Female	CONTROL	36	L	1.0	-1,25	-1	0	-1.25	42.19	0	43.59	90	2832	23	66	24.41	3.8	3.41	534	234.76	257.70	276.36	285.97	308.31	220.46	246.35	296.58	294.58	161.99	180.20	213.46	157.08	161.63	196.05	179.15	142.99	158.84
1234567	Female	CONTROL	36	R	1.0	-1,25	-0.5	4	-1,125	42.16	177	43.4	87	2543	26	68	24.46	3.84	3.43	534	169.52	178.44	261.98	247.80	308.83	218.06	228.08	294.66	275.55	208.00	208.03	322.44	232.96	122.88	235.08	257.33	188.57	245.00
289161	male	CONTROL	38	L	1.0	-0,50		0	-0,50	42.94	168	44.08	78	3237	32	57	23.66	3.9	3.45	479	230.26	314.64	340.23	335.67	331.09	274.02	295.75	313.52	278.42	314.82	293.25	302.35	300.74	239.90	260.74	315.93	226.19	206.22
289161	male	CONTROL	38	R	0,9	-1	-2.75	75	-2.35	42.75	82	43.11	111	3224	27	60	23.5	3.9	3.5	532	233.68	314.27	334.75	337.26	333.07	272.27	285.30	313.87	278.72	294.93	301.17	242.19	284.32	320.24	307.56	241.96	232.03	298.91
2254	Female	CONTROL	22	L	1.0	-0,25	0	0	-0,25	40.08	1	41.46	91	3118	27	59	24.52	3.47	3.67	585	214.31	294.94	305.66	306.33	304.30	258.01	271.73	285.41	263.49	437.91	405.83	408.36	431.12	410.03	358.04	393.18	374.65	427.05
2245	Female	CONTROL	22	R	1.0	0	0	0	0	39.79	0	41.27	90	2899	27	72	24.31	3.54	3.61	500	217.55	292.46	307.10	304.93	305.98	255.11	268.28	287.76	259.00	304.68	302.98	348.80	339.87	329.90	290.46	366.46	322.80	295.54
22334	female	CONTROL	45	R	1	-2	-2.75	150	-3,25	45.92	193	48.82	73	2565	29	70	23.29	4.36	2.95	485	275	275	262	293	312	261	266	284	275	257	249	301	266	237	268	369	263	239	31	N370S/N370S	4	2.4	124.8	Imiglucerasa	18	1988	15UI/kg/15d	56	49
22334	female	CONTROL	45	L	0,8	-5	-3	170	-6.5	45.82	171	48.31	81	2565	29	61	29.89	4.38	3	491	262	246	258	266	259	215	219	251	228	234	217	360	230	27	206	204	231	224	31	N370S/N370S	4	2.4	124.8	Imiglucerasa	18	1988	15UI/kg/15d	56	49
7787	Female	CONTROL	25	L	1.0	-0.25	-2.75	150	-1.5	45.92	193	48.82	73	2565	29	70	23.29	4.36	2.95	578	230.77	297.86	313.83	312.06	304.81	255.01	282.48	291.40	268.57	253.66	256.60	268.40	240.15	217.62	273.12	268.70	175.66	209.58
7787	Female	CONTROL	25	R	0.9	1	-3	160	-0.5	45.82	171	48.31	81	2565	29	61	29.89	4.38	3	568	229.01	292.28	316.38	310.20	296.55	243.81	287.67	285.69	253.78	242.81	233.04	269.52	231.03	227.22	247.89	261.91	166.05	216.45
2214	female	CONTROL	31	L	1.0	0	-2.5	0	-2.5	40.08	1	42.46	91	3118	27	59	24.52	3.47	3.67	585	214.31	294.94	305.66	306.33	304.30	258.01	271.73	285.41	263.49	437.91	405.83	408.36	431.12	410.03	358.04	393.18	374.65	427.05
2214	female	CONTROL	31	R	1.0	0	-3	0	-3	39.79	0	42.7	90	2899	27	72	24.31	3.54	3.61	500	217.55	292.46	307.10	304.93	305.98	255.11	268.28	287.76	259.00	304.68	302.98	348.80	339.87	329.90	290.46	366.46	322.80	295.54
[truncated: 1 more columns]
